# Supplementary material for: Photothermal Performance of Lignin-Based Nanospheres and Their Applications in Water Surface Actuators
Source: Polymers (Basel). 2024 Mar 28;16(7):927. doi: 10.3390/polym16070927 (PMC11013333; doi:10.3390/polym16070927)
Supplement: Supplementary file 1 [file polymers-16-00927-s001.zip]

Archive with 1 entries (1 files):
- polymers-2904565-supplementary.pdf
